# Supplementary material for: ARCH Is Bringing Asia Closer to the Rest of the World
Source: Brain Sci. 2023 Oct 8;13(10):1430. doi: 10.3390/brainsci13101430 (PMC10605090; doi:10.3390/brainsci13101430)
Supplement: Supplementary file 1 [file brainsci-13-01430-s001.zip]

Archive with 3 entries (2 files):
- supplementary material/
- supplementary material/ARCH is bringing Asia closer to the rest of the world.mp4
- supplementary material/ARCH National leaders from Asia at the IHC2023 Seoul.jpg
